# Supplementary material for: Emerging causes of anticancer therapies−induced Stevens-Johnson syndrome and toxic epidermal necrolysis: evidence from disproportionality analysis of the FDA adverse event reporting system
Source: Front Immunol. 2025 Aug 27;16:1646038. doi: 10.3389/fimmu.2025.1646038 (PMC12420621; doi:10.3389/fimmu.2025.1646038)
Supplement: Supplementary file 4 [file Table2.xlsx]

## Sheet: Supplementary Table 2
Supplementary Table 2. The disproportionality analysis of anticancer therapy related Stevens-Johnson syndrome and toxic epidermal necrolysis in the FAERS database from January 2004 to September 2024.
Drug	Category	a	b	c	d	ROR	RORL	RORU
Pembrolizumab	Monoclonal antibodies-PD-1/PDL-1 (Programmed cell death protein 1/death ligand 1) inhibitors	282	45492	30248	18202221	3.73	3.32	4.2
Nivolumab	Monoclonal antibodies-PD-1/PDL-1 (Programmed cell death protein 1/death ligand 1) inhibitors	241	62985	30289	18184728	2.3	2.02	2.61
Methotrexate	Antimetabolites	232	127306	30298	18120407	1.09	0.96	1.24
Carboplatin	Platinum compounds	153	41888	30377	18205825	2.19	1.87	2.57
Enfortumab Vedotin	Antibody drug conjugates-Nectin-4	144	2696	30386	18245017	32.07	27.11	37.94
Rituximab	Monoclonal antibodies-CD 20 (Clusters of Differentiation 20) inhibitors	110	94532	30420	18153181	0.69	0.58	0.84
Ipilimumab	Monoclonal antibodies-CTLA-4 immune checkpoint inhibitor	91	17036	30439	18230677	3.2	2.6	3.93
Bendamustine	Alkylating agents	86	9294	30444	18238419	5.54	4.48	6.86
Capecitabine	Antimetabolites	86	56053	30444	18191660	0.92	0.74	1.13
Atezolizumab	Monoclonal antibodies-PD-1/PDL-1 (Programmed cell death protein 1/death ligand 1) inhibitors	84	21041	30446	18226672	2.39	1.93	2.96
Vemurafenib	Protein kinase inhibitors-BCR-ABL tyrosine kinase inhibitors	72	9120	30458	18238593	4.73	3.75	5.96
Paclitaxel	Plant alkaloids and other natural products	70	35054	30460	18212659	1.19	0.94	1.51
Pemetrexed	Antimetabolites	65	12221	30465	18235492	3.18	2.49	4.06
Docetaxel	Plant alkaloids and other natural products	65	50556	30465	18197157	0.77	0.6	0.98
Apalutamide	Hormone antagonists and related agents	64	7681	30466	18240032	4.99	3.9	6.38
Gemcitabine	Antimetabolites	58	25744	30472	18221969	1.35	1.04	1.74
Temozolomide	Alkylating agents	55	16444	30475	18231269	2	1.54	2.61
Sorafenib	Protein kinase inhibitors-Other protein kinase inhibitors	55	18683	30475	18229030	1.76	1.35	2.3
Doxorubicin	Cytotoxic antibiotics and related substances	53	31809	30477	18215904	1	0.76	1.3
Trastuzumab	Monoclonal antibodies-HER2 (Human Epidermal Growth Factor Receptor 2) inhibitors	48	32824	30482	18214889	0.87	0.66	1.16
Imatinib	Protein kinase inhibitors-B-Raf serine-threonine kinase (BRAF) inhibitors	47	55790	30483	18191923	0.5	0.38	0.67
Lenvatinib	Protein kinase inhibitors-Other protein kinase inhibitors	46	21404	30484	18226309	1.28	0.96	1.72
Cyclophosphamide	Alkylating agents	43	29289	30487	18218424	0.88	0.65	1.18
Bortezomib	Protein kinase inhibitors-Other protein kinase inhibitors	43	31457	30487	18216256	0.82	0.61	1.1
Oxaliplatin	Platinum compounds	42	30786	30488	18216927	0.82	0.6	1.1
Osimertinib	Protein kinase inhibitors-Epidermal growth factor receptor (EGFR) tyrosine kinase inhibitors	40	21567	30490	18226146	1.11	0.81	1.51
Bevacizumab	Monoclonal antibodies-VEGF/VEGFR (Vascular Endothelial Growth Factor) inhibitors	33	67698	30497	18180015	0.29	0.21	0.41
Erlotinib	Protein kinase inhibitors-Epidermal growth factor receptor (EGFR) tyrosine kinase inhibitors	29	40262	30501	18207451	0.43	0.3	0.62
Brentuximab Vedotin	Antibody drug conjugates-CD30	28	6925	30502	18240788	2.42	1.67	3.51
Durvalumab	Monoclonal antibodies-PD-1/PDL-1 (Programmed cell death protein 1/death ligand 1) inhibitors	27	10855	30503	18236858	1.49	1.02	2.17
Panitumumab	Monoclonal antibodies-EGFR (Epidermal Growth Factor Receptor) inhibitors	25	9709	30505	18238004	1.54	1.04	2.28
Regorafenib	Protein kinase inhibitors-Other protein kinase inhibitors	25	9076	30505	18238637	1.65	1.11	2.44
Clofarabine	Antimetabolites	24	2315	30506	18245398	6.2	4.15	9.27
Enzalutamide	Hormone antagonists and related agents	24	46139	30506	18201574	0.31	0.21	0.46
Cisplatin	Platinum compounds	24	18325	30506	18229388	0.78	0.52	1.17
Cobimetinib	Protein kinase inhibitors-Mitogen-activated protein kinase (MEK) inhibitors	24	1610	30506	18246103	8.92	5.96	13.34
Alpelisib	Protein kinase inhibitors-Phosphatidylinositol-3-kinase (Pi3K) inhibitors	24	7244	30506	18240469	1.98	1.33	2.96
Anastrozole	Hormone antagonists and related agents	23	14356	30507	18233357	0.96	0.64	1.44
Ibrutinib	Protein kinase inhibitors-Bruton's tyrosine kinase (BTK) inhibitors	23	65332	30507	18182381	0.21	0.14	0.32
Cytarabine	Antimetabolites	22	11693	30508	18236020	1.12	0.74	1.71
Sunitinib	Protein kinase inhibitors-Other protein kinase inhibitors	21	36764	30509	18210949	0.34	0.22	0.52
Dabrafenib	Protein kinase inhibitors-B-Raf serine-threonine kinase (BRAF) inhibitors	20	12703	30510	18235010	0.94	0.61	1.46
Afatinib	Protein kinase inhibitors-Epidermal growth factor receptor (EGFR) tyrosine kinase inhibitors	20	5873	30510	18241840	2.04	1.31	3.16
Fludarabine	Antimetabolites	19	7893	30511	18239820	1.44	0.92	2.26
Fluorouracil	Antimetabolites	19	19400	30511	18228313	0.59	0.37	0.92
Cetuximab	Monoclonal antibodies-EGFR (Epidermal Growth Factor Receptor) inhibitors	19	20297	30511	18227416	0.56	0.36	0.88
Pertuzumab	Monoclonal antibodies-HER2 (Human Epidermal Growth Factor Receptor 2) inhibitors	18	7184	30512	18240529	1.5	0.94	2.38
Idelalisib	Protein kinase inhibitors-Phosphatidylinositol-3-kinase (Pi3K) inhibitors	18	5692	30512	18242021	1.89	1.19	3
Vincristine	Plant alkaloids and other natural products	17	7410	30513	18240303	1.37	0.85	2.21
Cabozantinib	Protein kinase inhibitors-Other protein kinase inhibitors	17	33817	30513	18213896	0.3	0.19	0.48
Pralatrexate	Antimetabolites	16	545	30514	18247168	17.56	10.68	28.87
Eribulin	Other antineoplastic agents	16	3841	30514	18243872	2.49	1.52	4.07
Letrozole	Hormone antagonists and related agents	15	19712	30515	18228001	0.45	0.27	0.75
Mogamulizumab	Monoclonal antibodies-CCR4(CC chemikon receptor 4) inhibitors	15	1288	30515	18246425	6.96	4.19	11.59
Leuprorelin	Hormones and related agents	14	70735	30516	18176978	0.12	0.07	0.2
Venetoclax	Other antineoplastic agents	14	38630	30516	18209083	0.22	0.13	0.37
Gefitinib	Protein kinase inhibitors-Epidermal growth factor receptor (EGFR) tyrosine kinase inhibitors	14	7203	30516	18240510	1.16	0.69	1.96
Cemiplimab	Monoclonal antibodies-PD-1/PDL-1 (Programmed cell death protein 1/death ligand 1) inhibitors	13	1739	30517	18245974	4.47	2.59	7.71
Etoposide	Plant alkaloids and other natural products	13	11642	30517	18236071	0.67	0.39	1.15
Alectinib	Protein kinase inhibitors-Anaplastic lymphoma kinase (ALK) inhibitors	13	7889	30517	18239824	0.98	0.57	1.7
Nilotinib	Protein kinase inhibitors-BCR-ABL tyrosine kinase inhibitors	13	25574	30517	18222139	0.3	0.18	0.52
Ixazomib	Protein kinase inhibitors-Other protein kinase inhibitors	13	15856	30517	18231857	0.49	0.28	0.84
Abiraterone	Hormone antagonists and related agents	12	32247	30518	18215466	0.22	0.13	0.39
Dasatinib	Protein kinase inhibitors-BCR-ABL tyrosine kinase inhibitors	12	28728	30518	18218985	0.25	0.14	0.44
Palbociclib	Protein kinase inhibitors-Cyclin-dependent kinase (CDK) inhibitors	12	75628	30518	18172085	0.09	0.05	0.17
Carfilzomib	Protein kinase inhibitors-Other protein kinase inhibitors	12	13334	30518	18234379	0.54	0.31	0.95
Pazopanib	Protein kinase inhibitors-Other protein kinase inhibitors	12	24073	30518	18223640	0.3	0.17	0.52
Everolimus	Mammalian target of rapamycin (mTOR) kinase inhibitors	11	37001	30519	18210712	0.18	0.1	0.32
Trametinib	Protein kinase inhibitors-Mitogen-activated protein kinase (MEK) inhibitors	11	9415	30519	18238298	0.7	0.39	1.26
Busulfan	Alkylating agents	10	6101	30520	18241612	0.98	0.53	1.82
Fulvestrant	Hormone antagonists and related agents	10	10010	30520	18237703	0.6	0.32	1.11
Abemaciclib	Protein kinase inhibitors-Cyclin-dependent kinase (CDK) inhibitors	10	11450	30520	18236263	0.52	0.28	0.97
Bosutinib	Protein kinase inhibitors-BCR-ABL tyrosine kinase inhibitors	9	6533	30521	18241180	0.82	0.43	1.58
Ribociclib	Protein kinase inhibitors-Cyclin-dependent kinase (CDK) inhibitors	9	16337	30521	18231376	0.33	0.17	0.63
Lapatinib	Protein kinase inhibitors-Human epidermal growth factor receptor 2 (HER2) tyrosine kinase inhibitors	9	11919	30521	18235794	0.45	0.23	0.87
Epirubicin	Cytotoxic antibiotics and related substances	8	6432	30522	18241281	0.74	0.37	1.49
Acalabrutinib	Protein kinase inhibitors-Bruton's tyrosine kinase (BTK) inhibitors	8	6888	30522	18240825	0.69	0.35	1.39
Nintedanib	Protein kinase inhibitors-Other protein kinase inhibitors	8	20464	30522	18227249	0.23	0.12	0.47
Ifosfamide	Alkylating agents	6	2986	30524	18244727	1.2	0.54	2.68
Melphalan	Alkylating agents	6	6258	30524	18241455	0.57	0.26	1.28
Bicalutamide	Hormone antagonists and related agents	6	3480	30524	18244233	1.03	0.46	2.3
Tamoxifen	Hormone antagonists and related agents	6	5059	30524	18242654	0.71	0.32	1.58
Temsirolimus	Mammalian target of rapamycin (mTOR) kinase inhibitors	6	3101	30524	18244612	1.16	0.52	2.58
Obinutuzumab	Monoclonal antibodies-CD 20 (Clusters of Differentiation 20) inhibitors	6	6675	30524	18241038	0.54	0.24	1.2
Ofatumumab	Monoclonal antibodies-CD 20 (Clusters of Differentiation 20) inhibitors	6	25602	30524	18222111	0.14	0.06	0.31
Hydroxycarbamide	Other antineoplastic agents	6	3792	30524	18243921	0.95	0.42	2.11
Thiotepa	Alkylating agents	5	1472	30525	18246241	2.03	0.84	4.89
Degarelix	Hormone antagonists and related agents	5	3485	30525	18244228	0.86	0.36	2.06
Exemestane	Hormone antagonists and related agents	5	7412	30525	18240301	0.4	0.17	0.97
Goserelin	Hormones and related agents	5	5086	30525	18242627	0.59	0.24	1.41
Tislelizumab	Monoclonal antibodies-PD-1/PDL-1 (Programmed cell death protein 1/death ligand 1) inhibitors	5	1345	30525	18246368	2.22	0.92	5.35
Ramucirumab	Monoclonal antibodies-VEGF/VEGFR (Vascular Endothelial Growth Factor) inhibitors	5	3693	30525	18244020	0.81	0.34	1.95
Procarbazine	Other antineoplastic agents	5	3565	30525	18244148	0.84	0.35	2.02
Aflibercept	Other antineoplastic agents	5	24875	30525	18222838	0.12	0.05	0.29
Crizotinib	Protein kinase inhibitors-Anaplastic lymphoma kinase (ALK) inhibitors	5	10542	30525	18237171	0.28	0.12	0.68
Lomustine	Alkylating agents	4	584	30526	18247129	4.09	1.53	10.95
Tisotumab Vedotin	Antibody drug conjugates-tissue factor (TF)	4	449	30526	18247264	5.33	1.99	14.25
Bleomycin	Cytotoxic antibiotics and related substances	4	1520	30526	18246193	1.57	0.59	4.2
Daratumumab	Monoclonal antibodies-CD 38 (Clusters of Differentiation 38) inhibitors	4	11546	30526	18236167	0.21	0.08	0.55
Alemtuzumab	Monoclonal antibodies-CD 52(Clusters of Differentiation 52) inhibitors	4	11194	30526	18236519	0.21	0.08	0.57
Irinotecan	Plant alkaloids and other natural products	4	12967	30526	18234746	0.18	0.07	0.49
Ponatinib	Protein kinase inhibitors-BCR-ABL tyrosine kinase inhibitors	4	8915	30526	18238798	0.27	0.1	0.71
Vismodegib	Protein kinase inhibitors-Hedgehog pathway inhibitors	4	7901	30526	18239812	0.3	0.11	0.81
Axitinib	Protein kinase inhibitors-Vascular endothelial growth factor receptor (VEGFR) tyrosine kinase inhibitors	4	14776	30526	18232937	0.16	0.06	0.43
Daunorubicin	Cytotoxic antibiotics and related substances	3	1134	30527	18246579	1.58	0.51	4.91
Romidepsin	Histone deacetylase (HDAC) inhibitors	3	1102	30527	18246611	1.63	0.52	5.05
Sirolimus	Mammalian target of rapamycin (mTOR) kinase inhibitors	3	8380	30527	18239333	0.21	0.07	0.66
Amivantamab	Monoclonal antibodies- EGFR and MET inhibitors	3	1194	30527	18246519	1.5	0.48	4.66
Momelotinib	Protein kinase inhibitors-Janus-associated kinase (JAK) inhibitors	3	309	30527	18247404	5.8	1.86	18.09
Ruxolitinib	Protein kinase inhibitors-Janus-associated kinase (JAK) inhibitors	3	59263	30527	18188450	0.03	0.01	0.09
Binimetinib	Protein kinase inhibitors-Mitogen-activated protein kinase (MEK) inhibitors	3	2919	30527	18244794	0.61	0.2	1.91
Copanlisib	Protein kinase inhibitors-Phosphatidylinositol-3-kinase (Pi3K) inhibitors	3	203	30527	18247510	8.83	2.83	27.62
Duvelisib	Protein kinase inhibitors-Phosphatidylinositol-3-kinase (Pi3K) inhibitors	3	569	30527	18247144	3.15	1.01	9.8
Chlorambucil	Alkylating agents	2	1034	30528	18246679	1.16	0.29	4.63
Trastuzumab Emtansine	Antibody drug conjugates-HER2	2	4682	30528	18243031	0.26	0.06	1.02
Sacituzumab Govitecan	Antibody drug conjugates-Trop 2	2	3538	30528	18244175	0.34	0.08	1.35
Azacitidine	Antimetabolites	2	16054	30528	18231659	0.07	0.02	0.3
Cladribine	Antimetabolites	2	5512	30528	18242201	0.22	0.05	0.87
Mercaptopurine	Antimetabolites	2	2497	30528	18245216	0.48	0.12	1.92
Axicabtagene Ciloleucel	Antineoplastic cell and gene therapy	2	6375	30528	18241338	0.19	0.05	0.75
Brexucabtagene Autoleucel	Antineoplastic cell and gene therapy	2	1224	30528	18246489	0.98	0.24	3.91
Dactinomycin	Cytotoxic antibiotics and related substances	2	820	30528	18246893	1.46	0.36	5.84
Idarubicin	Cytotoxic antibiotics and related substances	2	1125	30528	18246588	1.06	0.27	4.25
Ixabepilone	Cytotoxic antibiotics and related substances	2	1372	30528	18246341	0.87	0.22	3.49
Blinatumomab	Monoclonal antibodies- CD19 and CD33 inhibitors	2	6959	30528	18240754	0.17	0.04	0.69
Glofitamab	Monoclonal antibodies- CD20 and CD3 inhibitors	2	570	30528	18247143	2.1	0.52	8.41
Tremelimumab	Monoclonal antibodies-CTLA-4 immune checkpoint inhibitor	2	160	30528	18247553	7.47	1.85	30.14
Denileukin Diftitox	Monoclonal antibodies-interleukin-12	2	174	30528	18247539	6.87	1.7	27.69
Vinorelbine	Plant alkaloids and other natural products	2	2298	30528	18245415	0.52	0.13	2.08
Olaparib	Poly (ADP-ribose) polymerase (PARP) inhibitors	2	13892	30528	18233821	0.09	0.02	0.34
Rucaparib	Poly (ADP-ribose) polymerase (PARP) inhibitors	2	8144	30528	18239569	0.15	0.04	0.59
Erdafitinib	Protein kinase inhibitors-Fibroblast growth factor receptor (FGFR) tyrosine kinase inhibitors	2	980	30528	18246733	1.22	0.3	4.88
Carmustine	Alkylating agents	1	960	30529	18246753	0.62	0.09	4.42
Chlormethine	Alkylating agents	1	2288	30529	18245425	0.26	0.04	1.86
Gemtuzumab Ozogamicin	Antibody drug conjugates-CD33	1	2082	30529	18245631	0.29	0.04	2.04
Polatuzumab Vedotin	Antibody drug conjugates-CD97b	1	2175	30529	18245538	0.27	0.04	1.95
Trastuzumab Deruxtecan	Antibody drug conjugates-HER2	1	6747	30529	18240966	0.09	0.01	0.63
Mitomycin	Cytotoxic antibiotics and related substances	1	1460	30529	18246253	0.41	0.06	2.91
Darolutamide	Hormone antagonists and related agents	1	1774	30529	18245939	0.34	0.05	2.39
Megestrol	Hormones and related agents	1	1157	30529	18246556	0.52	0.07	3.67
Isatuximab	Monoclonal antibodies-CD 38 (Clusters of Differentiation 38) inhibitors	1	1889	30529	18245824	0.32	0.04	2.25
Avelumab	Monoclonal antibodies-PD-1/PDL-1 (Programmed cell death protein 1/death ligand 1) inhibitors	1	2051	30529	18245662	0.29	0.04	2.07
Dostarlimab	Monoclonal antibodies-PD-1/PDL-1 (Programmed cell death protein 1/death ligand 1) inhibitors	1	581	30529	18247132	1.03	0.14	7.32
Arsenic Trioxide	Other antineoplastic agents	1	1190	30529	18246523	0.5	0.07	3.57
Bexarotene	Other antineoplastic agents	1	746	30529	18246967	0.8	0.11	5.7
Estramustine	Other antineoplastic agents	1	362	30529	18247351	1.65	0.23	11.75
Cabazitaxel	Plant alkaloids and other natural products	1	1964	30529	18245749	0.3	0.04	2.16
Vinblastine	Plant alkaloids and other natural products	1	197	30529	18247516	3.03	0.43	21.65
Niraparib	Poly (ADP-ribose) polymerase (PARP) inhibitors	1	19863	30529	18227850	0.03	0	0.21
Encorafenib	Protein kinase inhibitors-B-Raf serine-threonine kinase (BRAF) inhibitors	1	4368	30529	18243345	0.14	0.02	0.97
Dacomitinib	Protein kinase inhibitors-Epidermal growth factor receptor (EGFR) tyrosine kinase inhibitors	1	585	30529	18247128	1.02	0.14	7.27
Pemigatinib	Protein kinase inhibitors-Fibroblast growth factor receptor (FGFR) tyrosine kinase inhibitors	1	557	30529	18247156	1.07	0.15	7.63
Adagrasib	Protein kinase inhibitors-KRAS 12C	1	612	30529	18247101	0.98	0.14	6.94
Sotorasib	Protein kinase inhibitors-KRAS 12C	1	2726	30529	18244987	0.22	0.03	1.56
Capmatinib	Protein kinase inhibitors-MET kinase inhibitors	1	2079	30529	18245634	0.29	0.04	2.04
Tepotinib	Protein kinase inhibitors-MET kinase inhibitors	1	489	30529	18247224	1.22	0.17	8.7
Capivasertib	Protein kinase inhibitors-Other protein kinase inhibitors	1	483	30529	18247230	1.24	0.17	8.8
Ripretinib	Protein kinase inhibitors-Other protein kinase inhibitors	1	3425	30529	18244288	0.17	0.02	1.24
Vandetanib	Protein kinase inhibitors-Other protein kinase inhibitors	1	1382	30529	18246331	0.43	0.06	3.07
Note: ROR, reported odds ratios; RORL, the lower limit of the 95% confidence interval of the ROR; RORU: the upper limit of the 95% confidence interval of the ROR; a, number of SJS/TEN events of Target drugs alone; b, number of other AEs of Target drugs alone; c, number of SJS/TEN events of other drugs except for anticancer therapies; d, number of other AEs of other drugs except for anticancer the…
